# Supplementary material for: Role and Evolution of the Extracellular Matrix in the Acquisition of Complex Multicellularity in Eukaryotes: A Macroalgal Perspective
Source: Genes (Basel). 2021 Jul 10;12(7):1059. doi: 10.3390/genes12071059 (PMC8307928; doi:10.3390/genes12071059)
Supplement: Supplementary file 1 [file genes-12-01059-s001.zip]

Archive with 5 entries (4 files):
- Supplementary files/
- Supplementary files/Supplementary Table S1.xls
- Supplementary files/Supplementary Table S2.pdf
- Supplementary files/Supplementary_Figure S1.pdf
- Supplementary files/Supplementary_Figure S2.pdf
