# Supplementary material for: Role and Evolution of the Extracellular Matrix in the Acquisition of Complex Multicellularity in Eukaryotes: A Macroalgal Perspective
Source: Genes (Basel). 2021 Jul 10;12(7):1059. doi: 10.3390/genes12071059 (PMC8307928; doi:10.3390/genes12071059)
Supplement: Supplementary file 1 [file genes-12-01059-s001.zip › Supplementary files/Supplementary Table S1.xls]

## Sheet: Feuil1
Label	Genbank or uniprot accession number	Taxonomy
Sulfotransferases
BRAFL_249440	XP_002611911	Branchiostoma floridae
BRAFL_67082	XP_002598674	Branchiostoma floridae
BRAFL_82195	C3XSB6	Branchiostoma floridae
Caur_2114	ABY35326	Chloroflexus aurantiacus J-10-fl
CHST_CIONin	XP_002128541	Ciona intestinalis
CHST_STROpu	XP_785092	Strongylocentrotus purpuratus
CHST3_MOUSE	O88199	Mus musculus
CHST4_HUMAN	NP_005760	Homo sapiens
CHSTE_MOUSE	Q80V53	Mus musculus
Esi_0026_0167	CBN77079	Ectocarpus siliculosus
Esi_0026_0167	CBN77079	Ectocarpus siliculosus
Esi_0028_0011	CBN74444	Ectocarpus siliculosus
Esi_0032_0064	CBJ26358	Ectocarpus siliculosus
Esi_0037_0054	CBN74649	Ectocarpus siliculosus
Esi_0057_0043	CBJ48878	Ectocarpus siliculosus
Esi_0080_0060	CBJ27662	Ectocarpus siliculosus
Esi_0118_0049	CBJ28709	Ectocarpus siliculosus
Esi_0197_0023	CBN79302	Ectocarpus siliculosus
Esi_0210_0041	CBN79427	Ectocarpus siliculosus
Esi_0239_0035	CBJ31230	Ectocarpus siliculosus
Esi_0283_0018	CBN79625	Ectocarpus siliculosus
Esi_0289_0025	CBJ31869	Ectocarpus siliculosus
Esi_0312_0029	CBJ32171	Ectocarpus siliculosus
Esi_0411_0021	CBJ33050	Ectocarpus siliculosus
Esi_0442_0008	CBJ33197	Ectocarpus siliculosus
G3ST_STROpu	XP_784149	Strongylocentrotus purpuratus
G3ST_TETni	CAG08541	Tetraodon nigroviridis
G3ST2_HUMAN	NP_071417	Homo sapiens
G3ST2_MOUSE	XP_001477588	Mus musculus
HS3S1_HUMAN	NP_005105	Homo sapiens
HS3S1_MOUSE	NP_034604	Mus musculus
HS3S5_CULEX	XP_001867352	Culex quinquefasciatus
HS3S5_HUMAN	NP_705840	Homo sapiens
HS3S5_MONOD	XP_001369020	Monodelphis domestica
HS3S5_MOUSE	NP_001074677	Mus musculus
L8106_07606	ZP_01622110	Lyngbya sp. PCC 8106
L8106_15445	EAW38822.1	Lyngbya sp. PCC 8106
MONBR_22124	XP_001742211	Monosiga brevicollis MX1
Msil_0935	YP_002361266	Methylocella silvestris BL2
NEMVE_v1g106039	A7SAI8	Nematostella vectensis
NEMVED_v1g84172	XP_001632832	Nematostella vectensis
Os01g0311600	BAF04777	Oryza sativa Japonica Group
Os06g06266	BAF20032	Oryza sativa Japonica Group
Os10g0190100	BAF26188	Oryza sativa Japonica Group
OSTLU_32551	XP_001418646	Ostreococcus lucimarinus CCE9901
PCC7424_4203	YP_002379441	Cyanothece sp. PCC 7424
PHATR_44473	EEC50219	Phaeodactylum tricornutum CCAP 1055/1
PITG_11100	EEY57264	Phytophthora infestans T30-4
R7Q533_CHOCR	R7Q533	Chondrus crispus
R7Q8D2_CHOCR	R7Q8D2	Chondrus crispus
R7QHS2_CHOCR	R7QHS2	Chondrus crispus
R7QI20_CHOCR	R7QI20	Chondrus crispus
R7QIL9_CHOCR	R7QIL9	Chondrus crispus
R7QL39_CHOCR	R7QL39	Chondrus crispus
R7QLI6_CHOCR	R7QLI6	Chondrus crispus
R7QLM0_CHOCR	R7QLM0	Chondrus crispus
R7QN52_CHOCR	R7QN52	Chondrus crispus
R7QUP3_CHOCR	R7QUP3	Chondrus crispus
R7QUW9_CHOCR	R7QUW9	Chondrus crispus
R7QVP9_CHOCR	R7QVP9	Chondrus crispus
Rxyl_3100	ABG06007	Rubrobacter xylanophilus DSM 9941
S0F3I6_CHOCR	S0F3I6	Chondrus crispus
Sare_1828	YP_001536705	Salinispora arenicola CNS-205
SOT17_Atha	NP_173294	Arabidopsis thaliana
ST_DANIO	ACU32888	Danio rerio
ST_XENOPtr	AAI23087	Xenopus (Silurana) tropicalis
ST1A3_HUMA	NP_003157	Homo sapiens
ST1B1_CANFA	XP_532395	Canis familiaris
ST1C4_HUMA	NP_006579	Homo sapiens
ST2B_Atha	NP_196317	Arabidopsis thaliana
ST3A1_MOUSE	O35403	Mus musculus
ST4B_Atha	NP_172799	Arabidopsis thaliana
Tery_1358	ABG50671	Trichodesmium erythraeum IMS101
THAPS_24552	XP_002293257	Thalassiosira pseudonana CCMP1335
UM001_0163.1	orcae website	Ulva mutabilis
UM002_0243.1	orcae website	Ulva mutabilis
UM002_0281.1	orcae website	Ulva mutabilis
UM004_0118.1	orcae website	Ulva mutabilis
UM006_0053.1	orcae website	Ulva mutabilis
UM008_0115.1	orcae website	Ulva mutabilis
UM009_0165.1	orcae website	Ulva mutabilis
UM013_0149.1	orcae website	Ulva mutabilis
UM014_0038.1	orcae website	Ulva mutabilis
UM022_0121.1	orcae website	Ulva mutabilis
UM022_0124.1	orcae website	Ulva mutabilis
UM041_0039.1	orcae website	Ulva mutabilis
UM047_0032.1	orcae website	Ulva mutabilis
UM047_0065.1	orcae website	Ulva mutabilis
UM049_0060.1	orcae website	Ulva mutabilis
UM049_0062.1	orcae website	Ulva mutabilis
UM052_0034.1	orcae website	Ulva mutabilis
UM052_0036.1	orcae website	Ulva mutabilis
UM054_0065.1	orcae website	Ulva mutabilis
UM067_0005.1	orcae website	Ulva mutabilis
UM074_0036.1	orcae website	Ulva mutabilis
UM077_0039.1	orcae website	Ulva mutabilis
UM111_0034.1	orcae website	Ulva mutabilis
CESA and CSL
AtCesA1	O48946	Arabidopsis thaliana
AtCesA2	O48947	Arabidopsis thaliana
AtCslA1	Q84W54	Arabidopsis thaliana
AtCslA2	Q9FNI7	Arabidopsis thaliana
AtCslB1	O80898	Arabidopsis thaliana
AtCslB2	O80899	Arabidopsis thaliana
AtCslC4	Q9LJP4	Arabidopsis thaliana
AtCslC5	AtCslC5	Arabidopsis thaliana
AtCslD1	O49323	Arabidopsis thaliana
AtCslD2	Q9LFL0	Arabidopsis thaliana
AtCslE1	Q8VZK9	Arabidopsis thaliana
AtCslG1	Q570S7	Arabidopsis thaliana
AtCslG2	Q8VYR4	Arabidopsis thaliana
Ava_1568	YP_322086	Anabaena variabilis ATCC 29413
bcsA Bacillus cereus AH1271	ZP_04185545	Bacillus cereus AH1271
BCSA ECOLI K12	NP_417990	Escherichia coli K-12 MG1655
CESA Albugo candida	AFB77612	Albugo candida
CESA Griffithsia monilis	ABX71734	Griffithsia monilis
CESA Pythium aphanidermatum	AEZ51039	Pythium aphanidermatum
CESA_Acytostelium_subglobosum	BAK54004	Acytostelium subglobosum
CESA_Polysphondylium_pallidum_PN500	EFA83461	Polysphondylium pallidum PN500
DDB_0191159	XP_646256	Dictyostelium discoideum AX4
Esi004 105	CBN77533	Ectocarpus siliculosus
Esi0231 0017	CBJ31064	Ectocarpus siliculosus
Esi0231 0020	CBJ31065	Ectocarpus siliculosus
Esi120 014	CBJ28779	Ectocarpus siliculosus
kfla_Contig573	JO257201	Klebsormidium flaccidum strain UTEX
MC7420_3817	ZP_05027470	Microcoleus chthonoplastes PCC 7420
MICPUN 97997	ACO69823	Micromonas sp. RCC299
NGA Contig13416	JU963368	Nannochloropsis gaditana CCMP527
NGA Contig35416	JU981242	Nannochloropsis gaditana CCMP526
Npun F1469	YP_001865112	Nostoc punctiforme PCC 73102
OsCesA1	Q6AT26	Oryza sativa Japonica Group
OsCesA2	Q84M43	Oryza sativa Japonica Group
OsCslA1	Q7PC76	Oryza sativa Japonica Group
OsCslA2	Q7PC67	Oryza sativa Japonica Group
OsCslC1	Q8LIY0	Oryza sativa Japonica Group
OsCslC3	Q7PC69	Oryza sativa Japonica Group
OsCslD1	Q8W3F9	Oryza sativa Japonica Group
OsCslD2	Q9LHZ7	Oryza sativa Japonica Group
OsCslE1	Q651X7	Arabidopsis thaliana
OsCslE2	Q0DXZ1	Arabidopsis thaliana
OsCslF1	Q6ZF89	Oryza sativa Japonica Group
OsCslF2	Q84S11	Oryza sativa Japonica Group
OsCslH1	Q339N5	Oryza sativa Japonica Group
OsCslH2	Q7XUT9	Oryza sativa Japonica Group
Ot17g00840	CAL57811	Ostreococcus tauri
P purpurea esContig8639		Porphyra purpurea
BU14_0564s0005	OSX71285	Porphyra umbilicalis
BU14_0678s0001	OSX70723	Porphyra umbilicalis
BU14_0231s0012	OSX75560	Porphyra umbilicalis
BU14_0372s0002	OSX73161	Porphyra umbilicalis
Phyinf Ces1	ABP96902	Phytophthora infestans
Phyinf Ces2	ABP96903	Phytophthora infestans
Phyinf Ces3	ABP96904	Phytophthora infestans
Phyinf Ces4	ABP96905	Phytophthora infestans
PHYPADRAFT_105213	EDQ77129	Physcomitrella patens subsp. patens
PHYPADRAFT_119553	EDQ77472	Physcomitrella patens subsp. patens
PHYPADRAFT_131551	EDQ68168	Physcomitrella patens subsp. patens
PHYPADRAFT_150074	EDQ53447	Physcomitrella patens subsp. patens
PHYPADRAFT_152670	EDQ51504	Physcomitrella patens subsp. patens
PHYPADRAFT_168024	EDQ61574	Physcomitrella patens subsp. patens
PHYPADRAFT_169568	EDQ58223	Physcomitrella patens subsp. patens
PHYPADRAFT_176780	EDQ79502	Physcomitrella patens subsp. patens
PHYPADRAFT_179490	EDQ75948	Physcomitrella patens subsp. patens
PHYPADRAFT_183385	EDQ71200	Physcomitrella patens subsp. patens
PHYPADRAFT_191476	EDQ61813	Physcomitrella patens subsp. patens
PHYPADRAFT_192906	EDQ59920	Physcomitrella patens subsp. patens
PHYPADRAFT_202222	EDQ81939	Physcomitrella patens subsp. patens
PHYPADRAFT_207003	EDQ75893	Physcomitrella patens subsp. patens
PHYPADRAFT_211198	EDQ70765	Physcomitrella patens subsp. patens
PHYPADRAFT_213586	EDQ68054	Physcomitrella patens subsp. patens
PHYPADRAFT_222021	EDQ57558	Physcomitrella patens subsp. patens
PHYPADRAFT_228816	EDQ66012	Physcomitrella patens subsp. patens
PHYPADRAFT_228817	EDQ66047	Physcomitrella patens subsp. patens
PHYPADRAFT_228818	EDQ56470	Physcomitrella patens subsp. patens
PHYPADRAFT_228819	EDQ72310	Physcomitrella patens subsp. patens
PHYPADRAFT_228820	EDQ56471	Physcomitrella patens subsp. patens
PHYPADRAFT_228822	EDQ55208	Physcomitrella patens subsp. patens
PHYPADRAFT_228825	EDQ65967	Physcomitrella patens subsp. patens
PHYPADRAFT_67528	EDQ80343	Physcomitrella patens subsp. patens
pmar_Contig1080	JO205702	Penium margaritaceum
PORYE CesA	ABX71734	Pyropia yezoensis
SELMODRAFT_118058	EFJ15722	Selaginella moellendorffii
SELMODRAFT_119123	EFJ14964	Selaginella moellendorffii
SELMODRAFT_128946	EFJ09973	Selaginella moellendorffii
SELMODRAFT_140198	EFJ38196	Selaginella moellendorffii
SELMODRAFT_141535	EFJ35421	Selaginella moellendorffii
SELMODRAFT_156278	EFJ14922	Selaginella moellendorffii
SELMODRAFT_163575	EFJ38300	Selaginella moellendorffii
SELMODRAFT_178995	EFJ17366	Selaginella moellendorffii
SELMODRAFT_230176	EFJ35401	Selaginella moellendorffii
SELMODRAFT_230382	EFJ34908	Selaginella moellendorffii
SELMODRAFT_231191	EFJ29751	Selaginella moellendorffii
SELMODRAFT_235890	EFJ08899	Selaginella moellendorffii
SELMODRAFT_417829	EFJ20635	Selaginella moellendorffii
SELMODRAFT_427507	EFJ10084	Selaginella moellendorffii
SELMODRAFT_442658	EFJ23711	Selaginella moellendorffii
SELMODRAFT_73698	EFJ38258	Selaginella moellendorffii
SELMODRAFT_75715	EFJ37830	Selaginella moellendorffii
SELMODRAFT_84069	EFJ33203	Selaginella moellendorffii
SELMODRAFT_85326	EFJ32798	Selaginella moellendorffii
SELMODRAFT_86720	EFJ32022	Selaginella moellendorffii
SYNPCC7002_A2118	YP_001735355	Synechococcus sp. PCC 7002
UM008_0140	orcae website	Ulva mutabilis
UM068_0016	orcae website	Ulva mutabilis
